# Supplementary material for: Impaired GABA synthesis, uptake and release are associated with depression-like behaviors induced by chronic mild stress
Source: Transl Psychiatry. 2016 Oct 4;6(10):e910–. doi: 10.1038/tp.2016.181 (PMC5315548; doi:10.1038/tp.2016.181)
Supplement: Supplementary Table 1 [file tp2016181x5.xls]

## Sheet: Supplementary Table 1
Supplementary Table 1: qRT-PCR prime information
Gene ID	Symbol	Accession	Prime sequence	Lengths	Tm (°C）
243616	GAT-3	NM_172890.3	Forward 5′-GCCACTGGAACAACAAGGT-3′	149	60
			Reverse 5′-TCCGCAGCAGATGAAAAA-3′
17196	VGAT	AK163661.1	Forward 5′-TGGTCATCGCTTACTGTCTC-3′	157	60
			Reverse 5′-TGCTGCATGTTGCCTTCG-3′
14415	GAD 67	AF326547.1	Forward 5'- GGGCTATGTTCCCCTTTATGT-3'	184	60
			Reverse 5'-CCTTTCTATGCCGCTGAGT-3'
11461	beta (Actb)	NM_007393.3	Forward 5'- CTACGAGGGCTATGCTCTCC-3'	145	60
			Reverse 5'- TTTGATGTCACGCACGATTT-3'
