# Supplementary material for: Impaired GABA synthesis, uptake and release are associated with depression-like behaviors induced by chronic mild stress
Source: Transl Psychiatry. 2016 Oct 4;6(10):e910–. doi: 10.1038/tp.2016.181 (PMC5315548; doi:10.1038/tp.2016.181)
Supplement: Supplementary Table 2 [file tp2016181x6.xls]

## Sheet: Supplementary Table 2
Supplementary Table 2: 3′-untranslated region (UTR) and site-directed mutation prime sequence GAD1, VGAT and GAT-3
Gene ID	Symbol	Accession	Prime sequence
243616	GAT-3	NM_172890.3	Forward 5′- CCGCTCGAGCCTTGCCTCTTCCCAGTGAT-3′
			Reverse ATAAGAATGCGGCCGCAACCACAAGCCTCCCTCTAC
17196	VGAT	AK163661.1	Forward 5′- CCGCTCGAGCGAGCTTTAAACACCTCCGG-3′
			Reverse 5′- ATAAGAATGCGGCCGCCGCCTTTGTTTCTTCTTTATTTGC-3′
14415	GAD 67	AF326547.1	Forward 5'- CCGCTCGAGTGTCTATCTTTGGGCAGGGG-3'
			Reverse 5'- ATAAGAATGCGGCCGCAACACTTGTGGGACTGGTCA -3'
GAT-3 (272-278)		Forward 5'- AGTCCTTGTATTATTATTAATCAACTCGTATGCTG-3'
		Reverse 5'- CAGCATACGAGTTGATTAATAATAATACAAGGACT-3'
GAT-3 (486-492)		Forward 5'- GTAAGACAGAGAGCATATATATCCACCATCGTTAGG-3'
		Reverse 5'- CCTAACGATGGTGGATATATATGCTCTCTGTCTTAC-3'
GAT-3 (1393-1399)		Forward 5'- TCACTCTTTCCCTCTAATATAAGTTTCCTAGATTTA-3'
		Reverse 5'- TAAATCTAGGAAACTTATATTAGAGGGAAAGAGTGA-3'
GAT-3 (1740-1746)		Forward 5'- AGGGAAGCTGCCCGTATTATTAACTGCACCTCACCAC-3'
		Reverse 5'- GTGGTGAGGTGCAGTTAATAATACGGGCAGCTTCCCT-3'
VGAT (617-623)		Forward 5'- TGTATCCGGTCGTGGTTAAAATTACTGTGCGTGTGGT-3'
		Reverse 5'- ACCACACGCACAGTAATTTTAACCACGACCGGATACA-3'
VGAT (623-629)		Forward 5'- CGGTCGTGGAACTGTTATTTAAGCGTGTGGTGTGCTC-3'
		Reverse 5'- GAGCACACCACACGCTTAAATAACAGTTCCACGACCG-3'
GAD1 (769-775)		Forward 5'- TGGAGTAAGTTCTGGTATAAAATTATGGTATTTTCGT-3'
		Reverse 5'- ACGAAAATACCATAATTTTATACCAGAACTTACTCCA-3'
GAD1 (902-908)		Forward 5'- TGGAAAAGAATTCTGTATAATTACATAGAGTCATGTT-3'
		Reverse 5'- AACATGACTCTATGTAATTATACAGAATTCTTTTCCA-3'
