# Supplementary material for: Impaired GABA synthesis, uptake and release are associated with depression-like behaviors induced by chronic mild stress
Source: Transl Psychiatry. 2016 Oct 4;6(10):e910–. doi: 10.1038/tp.2016.181 (PMC5315548; doi:10.1038/tp.2016.181)
Supplement: Supplementary Table 3 [file tp2016181x7.xls]

## Sheet: Supplementary Table 3
Supplementary Table 3: The prediction scores of selected miRNAs and their targets (Data from targetscan-http://www.targetscan.org/)
miRNA and binding sites on 3'UTR of target genes	Predicted consequential pairing of target region (top) and miRNA (bottom)	Site type	Context++ score	Context++ score percentile	Weighted context++ score	Conserved branch length	PCT
Position 1740-1746 of SLC6A11 3' UTR	5' ...AGGGAAGCUGCCCGUUGCUGCUA...	8mer	-0.17	82	-0.12	6.481	0.9
	|||||||
mmu-miR-15b-5p	3' ACAUUUGGUACUACACGACGAU
Position 272-278 of SLC6A11 3' UTR	5' ...GAGUCCUUGUAUUAUAUACUGUC...	7mer-m8	-0.07	78	-0.07	1.178	< 0.1
	|||||||
mmu-miR-144-3p	3' UCAUGUAGUAGAUAUGACAU
Position 1393-1398 of SLC6A11 3' UTR	5' ...UCACUCUUUCCCUCUUACUGUAG...	7mer-A1	-0.02	31	-0.01	0	< 0.1
	||||||
mmu-miR-144-3p	3' UCAUGUAGUAGAUAUGACAU
Position 486-492 of Slc6a11 3' UTR	5' ...GUAAGACAGAGAGCA--AAGCCUCC...	7mer-m8	-0.02	38	-0.02	0.131	N/A
	|||||||
mmu-miR-879-5p	3' CCGAAUCUCGAUAUUCGGAGA
Position 622-628 of Slc32a1 3' UTR	5' ...CGGUCGUGGAACUGUAUACUGUG...	7mer-m8	-0.04	61	-0.04	0.099	< 0.1
	|||||||
mmu-miR-144-3p	3' UCAUGUAGUAGAUAUGACAU
Position 617-623 of Slc32a1 3' UTR	5' ...UGUAUCCGGUCGUGGAACUGUAU...	7mer-m8	-0.06	68	-0.06	0.099	N/A
	||| |||||||
mmu-miR-582-5p	3' CAUUGACCAACUUGUUGACAUA
Position 902-908 of Gad1 3' UTR	5' ...UGGAAAAGAAUUCUGAUACUGUA...	8mer	-0.15	88	-0.15	1.07	< 0.1
	|||||||
mmu-miR-144-3p	3' UCAUGUAGUAGAUAUGACAU
Position 769-775 of Gad1 3' UTR	5' ...UGGAGUAAGUUCUGGAUACUGUU...	7mer-m8	-0.09	79	-0.09	0.841	< 0.1
	|||||||
mmu-miR-144-3p	3' UCAUGUAGUAGAUAUGACAU
Note: Slc6a11=GAT-3; Slc32a1=VGAT
